# Supplementary material for: Gene Polymorphism of Toll-Like Receptors and Lung Function at Five to Seven Years of Age after Infant Bronchiolitis
Source: PLoS One. 2016 Jan 7;11(1):e0146526. doi: 10.1371/journal.pone.0146526 (PMC4704821; doi:10.1371/journal.pone.0146526)
Supplement: S1 Dataset — (XLSX) [file pone.0146526.s001.xlsx]

## Sheet: Palautettu_Taulukko1
sex	inhsteroidinlast12months	atopiceczemalast12mo	rsv	height	weight	zBMI	PreZ5sd	PreR5sd	PreR20sd	PreX5sd	PreFressd	PredRrsdfsd	deltaZ5sd	deltaR5sd	deltaX5sd	deltaFressd	TLR1	TLR2	TLR3	TLR4	TLR6	TLR7	TLR8	TLR9	TLR10
0	0	0	0	107.8	20	0.833726	1.11406	0.945562	1.03373	-1.78344	3.30139	-0.264037	-2.32143	-1.6129	1.61458	0.0675676	GG	C/C	C/C	AA	TT	A/T	GC	TT	AA
0	0	0	1	125	22.5	-1.03491	-0.271479	-0.40637	-0.54013	-0.753632	2.58832	-0.184132	1.98e-15	0.215054	0.625	-0.740991	GG	C/C	T/T	AA	TC	A/T	GC	CT	.
0	0	0	1	118.5	25.5	1.13478	-0.823218	-0.707854	-1.35957	0.414172	1.61158	-0.561584	0.119048	0.16129	0.15625	0.292793	GG	C/C	C/C	AA	TT	A/A	GG	CC	AA
0	0	1	0	118.2	19.5	-1.41979	-1.10762	-0.922764	-0.721692	0.955096	1.10746	0.363336	0.952381	0.752688	-0.677083	2.27928	GG	C/C	T/T	AA	TT	A/A	CC	CT	AA
1	0	0	1	127.3	26.5	0.347332	0.954525	1.02518	0.371711	0.244906	2.45326	-1.18474	-3.09524	-2.74194	0.260417	-4.28378	GG	C/C	C/C	AA	TC	A/A	CC	CC	AA
0	0	0	1	127	37	2.45289	1.24347	1.18092	-0.289694	-1.25507	3.5115	-2.12574	2.55952	2.2043	-0.520833	1.7973	TG	C/C	C/T	AG	TC	A/A	GC	CT	AG
1	0	0	1	126	28	1.00288	0.68702	0.74615	0.188986	-0.189244	2.76902	-0.976518	-1.13095	-1.12903	-0.0520833	0.132883	GG	C/T	C/T	AG	TC	T/T	GG	CC	AA
1	0	1	1	117	21	-0.349262	-0.0604515	-0.106115	-1.25492	-0.703041	2.22914	-1.29381	2.44048	2.04301	-0.677083	1.15991	GG	C/C	T/T	AA	TC	T/T	GG	CC	AA
0	0	0	0	108.5	20	0.777072	-0.597634	-0.655465	-1.24898	-0.181253	2.14212	-0.533339	0.535714	0.645161	0.208333	2.07207	GG	C/C	C/C	AA	TT	A/A	CC	CT	AA
0	0	1	0	115	20	-0.447882	-0.333139	-0.610423	-1.56134	-1.25508	1.93127	-0.893224	-0.0595238	-0.107527	-0.3125	0.470721	GG	C/C	C/T	AA	CC	A/A	GC	CT	AA
1	0	0	1	119.5	24	0.630032	0.875078	0.109803	-0.276025	-0.504888	2.75042	-0.562418	-0.238095	1.29032	-0.0520833	0.380631	TG	C/C	C/T	AA	TC	A/A	GG	TT	AG
0	0	0	1	119	23	0.232035	-1.69747	-1.57619	-1.82633	0.820996	1.45622	0.0530355	1.36905	1.07527	-0.729167	0.168919	GG	C/C	C/C	AA	TC	A/A	CC	TT	AA
0	1	1	1	122	24	0.191308	0.786191	0.562571	-1.82866	-1.72846	2.15477	-2.72574	0.416667	0.215054	-0.520833	0.367117	GG	C/C	C/C	AA	TT	A/A	CC	TT	AA
0	0	0	0	125	30	1.67733	2.20737	2.08593	0.488644	-1.97687	4.08046	-2.84286	0	-0.0537634	8.7e-16	-0.376126	TG	C/C	C/T	AA	TC	A/T	GG	TT	AA
0	0	0	1	121	32	2.2855	-0.435968	-0.559964	-2.0575	-0.811527	2.06653	-1.37653	0.892857	0.967742	0.416667	-1.79054	GG	C/C	C/T	AA	TT	A/T	GG	CT	AA
1	0	0	1	120	22	-0.323969	-0.757321	-0.780439	-1.60415	-0.403441	2.3392	-0.701597	0.892857	0.752688	-0.0520833	0.150901	GG	C/C	C/C	AA	TC	T/T	CC	CC	AA
1	0	0	0	119	19	-2.19694	0.340672	0.0888102	-1.07174	-1.62549	2.66977	-1.37554	-0.654762	-0.268817	1.04167	-1.43919	TG	C/C	C/C	AA	TC	A/A	GG	CC	AA
1	1	0	1	128	39	2.46522	0.426993	0.418643	-0.863314	-0.536234	2.33288	-1.56832	7.2619	4.73118	-5.36458	7.86486	TG	C/C	C/T	AA	TC	A/A	CC	CT	AA
0	0	0	1	127	37	2.40296	0.924626	0.891173	0.27442	-0.847321	2.5904	-1.094	1.13095	0.806452	-0.78125	-0.283784	TG	C/T	C/T	AA	TC	A/A	GC	TT	AA
0	0	1	0	120.5	27	1.30752	0.956187	0.729436	-0.588382	-1.98374	2.8557	-1.83276	-0.595238	-0.268817	0.78125	-1.55631	GG	C/C	C/T	AA	TT	A/A	GG	CC	AA
0	0	1	1	115.5	19	-1.16877	1.33549	1.13325	-0.000590161	-2.0221	2.99191	-1.94589	-5.83333	-4.67742	2.55208	-4.71171	GG	C/C	C/C	AG	CC	A/A	GG	CT	AA
0	0	0	1	119	27.5	1.65057	0.261442	0.249797	-0.79956	-0.504182	2.98005	-1.33585	-0.77381	-0.645161	0.520833	-1.10586	GG	C/C	T/T	AG	TC	A/T	GG	CT	AA
0	0	0	1	118.2	25	1.04205	0.255194	0.380797	-0.574203	0.394443	2.14513	-1.30333	-1.36905	-1.29032	0.0520833	-0.153153	TG	C/C	C/C	AG	TC	A/A	GC	CC	AG
0	0	1	1	125.1	26	0.457976	0.947841	0.851142	0.147505	-1.12027	2.07754	-1.18005	-0.238095	0.107527	1.09375	-0.0630631	GG	C/T	C/C	AA	TT	A/T	GC	CT	AA
1	0	1	1	117	20	-0.931295	1.77189	1.68489	0.0739395	-1.51854	3.38804	-2.84143	1.0119	0.430108	-1.30208	-0.461712	GG	C/C	C/C	AA	TT	A/A	GG	TT	AA
1	0	0	1	124	26	0.782953	-0.863623	-1.03286	-2.69872	-0.909484	2.17986	-1.2962	0.892857	0.645161	-0.572917	-0.286036	TG	C/C	T/T	AA	CC	A/A	CC	TT	AA
1	0	1	1	125	26	0.510879	-2.31858	-2.29091	-3.59519	0.214767	1.8576	-0.62064	0.297619	0.376344	0.15625	-0.646396	GG	C/C	C/C	AA	TC	A/A	CC	CT	AA
1	0	0	1	129	27	0.290212	-1.75073	-1.59409	-1.13402	0.489162	-1.17147	0.497333	0.595238	0.537634	0	0.765766	TG	C/C	C/C	AA	CC	A/A	CC	CT	AG
1	1	0	0	135	35.5	1.65844	0.145258	0.0138242	-1.0171	-1.29437	1.78871	-1.19011	7.20238	5.53763	-3.54167	6.45721	TG	C/C	C/C	AA	TC	A/A	GG	CC	AG
1	0	0	1	121.5	28	1.50718	-0.086411	-0.239783	-1.73598	-1.11719	2.19008	-1.51546	1.78571	1.23656	-1.19792	0.195946	GG	C/C	C/C	AA	TC	T/T	CC	TT	AA
0	0	0	1	127	25	-0.206513	0.95178	0.864175	-0.134618	-1.357	2.99085	-1.49082	-0.77381	-0.268817	0.260417	-0.842342	GG	C/C	C/T	AA	CC	A/A	GC	CT	AA
1	0	0	1	128.5	24	-0.977591	-0.514395	-0.588196	-1.13061	-0.839124	2.27659	-0.555372	1.84524	1.39785	-0.729167	0.90991	GG	C/C	C/T	AA	TC	A/A	GG	TT	AA
1	1	1	0	126	25	-0.036518	0.0466778	0.118835	-1.38832	-0.138275	2.2448	-1.65112	2.67857	1.82796	-2.08333	2.00676	GG	C/C	C/C	AA	TC	T/T	CC	TT	AA
0	0	0	1	119	30	2.14409	-0.467226	-0.390472	-0.686172	0.260343	1.77267	-0.304107	-2.2619	-1.93548	0.572917	-1.32207	TT	C/C	C/T	AA	CC	A/T	GG	CC	GG
1	0	0	1	122	24	0.215967	-0.362134	-0.434428	-1.08623	-0.658119	1.78213	-0.662244	1.0119	0.913978	0.0520833	0.432432	GG	C/C	C/C	AG	TT	T/T	CC	CC	AA
0	0	0	1	130	25	-0.722518	-1.61135	-1.54617	-0.782734	-0.0647212	-0.661938	0.73788	0.595238	0.483871	-0.15625	2.36261	GG	C/C	C/C	AG	CC	A/A	GC	TT	AA
0	0	0	1	126	24	-0.46909	0.603198	0.325141	-0.297147	-2.07507	3.26228	-0.897153	-0.654762	-0.591398	-0.0520833	-0.581081	GG	C/C	C/C	AA	TC	A/A	CC	CC	AA
1	0	0	1	126	23	-0.960245	0.227429	0.208062	-0.181831	-0.495054	2.94436	-0.619375	-0.297619	-0.215054	0.0520833	-2.4009	GG	C/C	C/C	AA	CC	A/A	GG	TT	AA
1	1	0	0	118	20.5	-0.804475	-2.02092	-1.99797	-2.81711	0.415314	1.93946	-0.303102	9.28571	6.6129	-5.46875	3.38288	GG	C/C	C/T	AA	TC	A/A	GG	CT	AA
1	0	0	1	136	30	0.298111	0.733938	0.531465	-2.14545	-1.99694	2.59333	-2.65427	-0.535714	-0.752688	-0.520833	0.34009	GG	C/T	C/C	AA	TC	A/A	GG	TT	AA
0	0	0	1	122.5	21.6	-1.02978	-1.01785	-1.00111	-1.69278	0.10697	1.947	-0.523234	-0.47619	-0.322581	0.364583	-0.427928	TG	C/C	T/T	AA	TC	A/T	GG	CC	AG
1	0	0	0	124.5	22.8	-0.807132	-0.0141045	-0.0790747	-0.744028	-0.806173	1.97782	-0.799728	-1.30952	-1.02151	0.572917	-0.344595	TG	C/C	C/C	AA	CC	A/A	CC	TT	AA
0	0	0	1	127.2	25.1	-0.161805	-0.888643	-0.952145	-2.47742	-0.509935	2.31039	-1.22063	0.595238	0.698925	0.572917	0.213964	GG	C/C	C/T	AA	CC	A/A	GG	CT	AA
1	0	1	0	124	35	2.51218	2.29931	2.14406	0.469681	-1.97982	3.8009	-3.00255	-2.14286	-2.74194	-1.45833	-2.01351	GG	C/C	C/C	AG	CC	A/A	CC	TT	AA
0	0	0	0	117.5	25.4	1.44129	-1.08717	-1.24739	-3.0686	-0.602691	1.85853	-1.35406	1.13095	1.02151	-0.208333	0.364865	GG	C/C	C/C	AA	TC	A/A	GC	CT	AA
0	0	0	1	110.9	16.4	-2.1351	-0.658488	-0.508133	-0.439818	0.874288	1.85499	0.194508	0.892857	0.537634	-0.729167	2.74775	GG	C/C	C/T	AA	TT	A/A	CC	TT	AA
0	0	0	1	117	24	1.05267	-0.652482	-0.79361	-2.09878	-0.703041	2.04029	-1.13508	0.47619	0.376344	-0.260417	0.445946	GG	C/C	C/C	AA	CC	A/A	GC	CT	AA
0	0	1	1	114	19	-0.812393	0.399142	0.338469	0.295982	-0.739693	2.34019	-0.216195	2.5	2.25806	-0.3125	3.07658	GG	C/C	C/C	AA	TT	A/T	GG	TT	AA
1	0	0	1	107.7	17.7	-0.305029	-1.3574	-1.14065	-1.68991	1.48997	2.09062	-0.299245	1.0119	0.752688	-0.416667	-1.33333	GG	C/C	C/C	AA	CC	A/A	CC	CT	AA
1	0	1	0	129	31	1.47794	2.06096	1.58835	-2.05948	-3.69025	2.73806	-4.26457	0.357143	0.752688	0.885417	0.545045	GG	C/C	C/T	AA	TT	A/A	CC	CC	AA
0	0	0	1	110	17	-1.33156	-0.47457	-0.344243	0.0892948	0.71987	0.223071	0.63062	-1.19048	-0.913978	0.78125	-0.036036	GG	C/C	C/T	AA	TC	T/T	GG	TT	AA
1	0	0	0	116	21	-0.035521	-0.529554	-0.56809	-0.77725	-0.342411	2.25401	-0.141318	0.654762	0.537634	-0.0520833	-0.0630631	TT	C/C	C/C	AA	CC	A/A	CC	CT	AG
1	0	0	1	116	21	-0.022548	0.947606	0.776114	0.0783232	-1.56565	3.23015	-1.21275	0.238095	0.591398	0.729167	0.236486	GG	C/C	C/C	AA	CC	T/T	GG	CC	AA
1	0	1	0	117	25	1.47763	-0.307847	-0.271231	-0.0911358	0.367296	1.3729	0.214122	-1.42857	-1.12903	0.416667	-0.554054	TG	C/C	C/T	AA	CC	A/A	GG	CT	AG
0	0	0	1	113	20	-0.002604	1.65245	1.58626	1.0267	-1.19176	2.65349	-1.48324	-1.90476	-1.34409	1.25	-1.15541	GG	C/C	C/T	AA	CC	A/A	GC	TT	AA
0	0	1	1	109	19	0.226036	0.915395	0.48899	0.419219	-3.09215	3.01823	-0.317411	3.69048	3.3871	-0.625	2.98423	TT	C/C	C/T	AA	CC	A/A	CC	CT	AG
0	0	1	1	123.9	26.8	1.05109	1.13481	1.04943	-1.89642	-1.10342	2.62208	-3.47485	-0.892857	-0.591398	0.677083	0.0630631	GG	C/C	C/T	AA	CC	A/T	GC	CT	AA
0	0	0	1	116.4	26.2	1.83839	0.113041	-0.247271	-0.924916	-2.16873	2.77049	-0.753153	0.416667	0.806452	0.9375	0.572072	GG	C/C	C/T	AA	TC	A/A	GC	CT	AA
1	0	0	1	118.4	26.2	1.63906	0.950694	0.651801	-1.00838	-2.37869	2.96816	-2.1845	0.535714	0.107527	-0.520833	0.835586	TT	C/C	C/C	AG	CC	A/A	CC	TT	AG
1	0	0	0	114	22.2	0.891082	-1.19112	-1.06218	-1.77797	0.73839	1.50977	-0.493973	-1.54762	-1.39785	0.260417	-0.261261	GG	C/C	T/T	AG	TC	A/A	GG	TT	AA
0	1	1	1	112.8	25.2	1.97277	0.192619	0.119207	-1.0432	-0.456373	2.53639	-1.4747	5.35714	3.87097	-3.64583	4.81081	GG	C/C	C/C	AA	TT	A/A	GC	CT	AA
0	0	0	0	115	20	-0.397978	-1.17226	-1.08323	-0.310976	0.885597	-0.031922	1.0909	3.03571	2.7957	-0.3125	8.03604	GG	C/C	C/T	AA	CC	T/T	GG	TT	AA
1	0	0	0	122	22	-0.723643	2.68214	1.74096	-1.64652	-6.26464	2.90209	-4.51145	0	1.07527	1.61458	0.0608108	GG	C/C	C/C	AA	TC	A/A	GG	CT	AA
1	1	0	0	115	22	0.670356	0.48576	0.390312	-0.585125	-0.694423	2.04036	-1.36941	2.97619	2.74194	-0.416667	0.531532	GG	C/C	C/C	AA	TC	T/T	GG	CC	AA
1	0	1	1	125	26	0.633499	0.445758	0.461463	0.350888	-0.49879	3.0666	-0.382544	-0.833333	-0.860215	-0.104167	-3.12613	GG	C/C	C/C	AG	TT	A/A	GG	CT	AA
0	0	0	0	107	20	1.06084	1.85965	1.68224	-0.826721	-2.60907	2.53498	-4.47415	-2.2619	-1.93548	0.885417	-0.238739	GG	C/C	T/T	AA	CC	A/T	CC	TT	AA
1	0	0	1	120	23	0.245167	-0.916096	-0.717618	-0.747343	1.02367	1.1763	0.0523712	-1.13095	-1.29032	-0.78125	1.47072	TG	C/C	C/C	AA	TC	A/A	GG	TT	AG
1	0	1	0	131	33	1.76152	-0.10025	0.00337201	0.463654	0.248588	1.52585	0.264426	1.54762	1.12903	-1.30208	3.09234	GG	C/T	C/T	AA	TT	A/A	GG	CT	AA
0	0	1	1	117	19	-1.51501	0.458854	0.490288	0.0739395	-0.193357	2.19313	-0.738259	1.25	0.967742	-0.625	2.26351	TG	C/C	C/T	AG	CC	A/A	GC	CT	AA
0	0	0	0	116.7	21.6	0.1416	-0.714546	-0.853438	-2.30866	-0.6714	2.20095	-1.24175	0.0595238	0	-0.0520833	-0.378378	GG	C/C	C/C	AA	TC	A/T	GC	CT	AA
0	0	1	0	115.2	20.8	0.008649	-0.937933	-0.881854	-1.18852	0.150625	1.6112	-0.147634	0.654762	-0.215054	-1.14583	1.60811	GG	C/C	C/T	AA	TC	A/A	GG	CT	AA
1	0	0	0	120	26	1.29381	0.314144	0.292818	-0.0902888	-0.403441	1.36672	-0.622232	-1.78571	-1.6129	0.364583	-0.225225	GG	C/C	C/C	AA	TC	A/A	CC	CC	AA
1	0	0	1	115	19.5	-0.756845	-0.0663991	0.0651593	0.942713	0.579787	1.95555	1.0909	1.54762	0.806452	-1.92708	6.86261	GG	C/C	C/T	AA	CC	A/A	CC	TT	AA
0	0	0	1	116.5	23	0.765651	-0.362117	-0.518626	-1.54353	-1.05801	2.10107	-0.995388	0.535714	0.806452	1.04167	0.0585586	TG	C/C	C/C	AA	TC	A/A	GG	CT	AG
0	0	0	1	118	22	0.088546	-0.784575	-0.910905	-1.87333	-0.502117	1.98403	-0.779293	3.80952	3.27957	-1.09375	3.01802	GG	C/C	C/C	AA	TC	A/A	CC	CT	AA
0	0	0	1	118.5	27	1.79465	0.570115	0.536958	0.498991	-0.452291	2.49126	-0.283807	2.44048	2.15054	-0.729167	-0.768018	GG	C/C	C/T	AG	TT	A/T	GC	CC	AA
1	0	0	1	120	22	-0.298976	2.13374	1.76697	0.0132897	-3.35961	3.10514	-2.9635	0.654762	0.376344	-0.729167	0.342342	GG	C/C	C/C	AA	TT	A/A	CC	CC	AA
1	0	0	1	116	20	-0.648263	0.172834	0.00893636	-1.30813	-1.31081	2.39742	-1.53021	0.47619	0.483871	-0.208333	-0.425676	GG	C/C	C/C	AA	TT	T/T	GG	TT	AA
1	0	0	0	131	30	1.01135	-2.2114	-2.43017	-3.9501	-0.77078	2.23847	-0.76732	0.178571	0.430108	0.572917	0.522523	GG	C/C	C/C	AA	TC	A/A	GG	CT	AA
1	0	0	1	121	24.5	0.646617	-0.28568	-0.287207	-2.39557	-0.352811	1.84407	-2.01145	-1.0119	-0.967742	-0.104167	0.31982	GG	C/C	C/T	AA	CC	A/A	GG	CC	AA
1	0	0	0	130.3	29.5	0.852807	-0.583515	-0.568206	-1.79633	-0.347971	2.63762	-1.13831	-1.25	-1.07527	-0.104167	-1.90315	GG	C/C	C/T	AA	TC	A/A	GG	CT	AA
0	0	1	1	117.4	20.5	-0.602399	-1.69373	-1.76714	-2.52675	0.0194233	1.93576	-0.318207	2.5	1.6129	-2.13542	1.88514	GG	C/C	T/T	AA	TT	A/T	GG	CC	AA
0	0	1	0	125	26	0.570904	-2.44794	-2.1634	-3.59519	1.23414	2.81596	-0.739687	3.9881	2.95699	-2.34375	-0.914414	GG	C/C	C/T	AA	CC	A/A	GG	CT	AA
0	0	0	1	118	26	1.52003	-0.815177	-1.03717	-1.74244	-1.06277	2.40521	-0.501515	2.32143	1.50538	-1.14583	-0.353604	GG	C/C	C/T	AA	TC	A/A	GC	CT	AA
1	1	0	1	119	25	1.17027	-0.149292	-0.217211	-1.3968	-0.708056	2.5946	-1.25649	-0.238095	-0.107527	0	-1.36261	GG	C/C	C/T	AA	CC	A/A	GG	CC	AA
0	0	0	1	124	25	0.37414	-0.436622	-0.498742	-0.706752	-0.297864	1.62632	-0.22477	0.119048	0.215054	-0.208333	0.155405	TG	C/C	C/T	AA	CC	A/A	GG	CT	AG
0	0	1	0	117.5	21	-0.325878	-1.96561	-1.72207	-1.09085	1.9967	0.344077	0.947529	1.84524	1.29032	-1.97917	0.722973	GG	C/C	C/C	AA	TC	A/A	GC	CT	AA
1	0	1	0	128.5	29	1.04685	-2.40982	-2.37176	-3.05224	0.231213	1.09514	-0.237911	-0.297619	-0.268817	-0.15625	-1.26577	GG	C/C	C/T	AA	TT	A/A	GG	.	AA
0	0	1	0	121	23.5	0.248062	0.525571	0.572622	-0.431492	0.105904	2.48623	-1.41621	1.36905	1.34409	0.104167	-1.22973	GG	C/C	C/T	AA	TT	A/A	GG	CC	AA
1	0	1	1	112.2	18.2	-1.03734	-1.33229	-1.33612	-2.20127	0.271946	1.85097	-0.536285	4.64286	3.27957	-3.02083	1.1509	GG	C/C	C/T	AA	TC	A/A	CC	TT	AA
1	1	0	1	110	18	-0.636634	0.717222	0.637525	0.517917	-0.809182	2.58763	-0.440808	-1.13095	-1.39785	-0.989583	-0.806306	GG	C/C	C/T	AG	TT	A/A	CC	CC	AA
1	0	0	0	121	27.5	1.63944	1.52796	1.26143	1.43629	-2.49348	2.25658	-0.225736	-0.178571	0.268817	1.30208	-0.36036	GG	C/C	C/C	AA	CC	A/A	CC	CT	AA
0	1	1	0	116	23	0.868761	1.7652	1.68822	0.0460938	-1.56565	2.83302	-2.9191	-1.60714	-1.77419	-0.416667	0.0968468	TG	C/C	C/C	AA	TC	A/T	GC	CC	AG
0	0	1	1	118.7	24.8	1.08381	0.0135125	-0.049824	-0.788833	-0.625979	2.80521	-0.887175	9.34524	7.84946	-3.07292	3.92793	GG	C/C	C/T	AA	TT	A/T	CC	CT	AA
1	0	1	1	118.2	20.4	-0.893114	-0.435351	-0.380833	-0.721692	-0.0642725	2.77217	-0.35095	1.13095	1.07527	0.208333	0.423423	GG	C/C	C/C	AG	TC	A/A	GG	CT	AA
1	1	1	0	129.7	28.3	0.706805	1.02595	0.829706	-0.466284	-1.97305	3.26744	-1.75098	-0.595238	-0.107527	1.45833	0.486486	GG	C/C	T/T	AA	CC	A/A	GG	CT	AA
0	1	0	1	120.5	30.4	2.09626	1.0294	1.07229	1.44761	-0.148874	2.47708	0.111689	-1.25	-1.1828	-0.0520833	1.16892	GG	C/T	C/T	AA	TC	T/T	GG	CT	AA
1	0	0	1	120.5	24	0.563993	2.1248	1.72922	-0.115293	-3.56376	3.48007	-3.02323	2.44048	2.04301	-0.729167	3.94369	GG	C/C	C/C	AA	TC	A/A	GG	TT	AA
